# Supplementary material for: Carnosine Prevents Aβ-Induced Oxidative Stress and Inflammation in Microglial Cells: A Key Role of TGF-β1
Source: Cells. 2019 Jan 17;8(1):64. doi: 10.3390/cells8010064 (PMC6356400; doi:10.3390/cells8010064)
Supplement: Supplementary file 1 [file cells-08-00064-s001.zip]

Archive with 3 entries (3 files):
- Supplementary figure legends.pdf
- Supplementary Figure S1.tif
- Supplementary Figure S2.tif
